# Supplementary material for: How subcultures emerge
Source: Evol Hum Sci. 2023 Jul 12;5:e24. doi: 10.1017/ehs.2023.19 (PMC10426082; doi:10.1017/ehs.2023.19)
Supplement: Supplementary file 1 [file S2513843X23000191sup.zip]

Archive with 3 entries (3 files):
- S2513843X23000191sup001.docx
- S2513843X23000191sup002.pdf
- S2513843X23000191sup003.pdf
